# Supplementary material for: syn-tasiRnas targeting the coat protein of potato virus Y confer antiviral resistance in Nicotiana benthamiana
Source: Plant Signal Behav. 2024 May 26;19(1):2358270. doi: 10.1080/15592324.2024.2358270 (PMC11135832; doi:10.1080/15592324.2024.2358270)
Supplement: Supplemental Material [file KPSB_A_2358270_SM2219.zip]

Archive with 7 entries (7 files):
- Fig S1.jpg
- Fig S2.jpg
- Fig S3.png
- Fig S4.jpg
- Fig S5.jpg
- Fig S6.jpg
- Table S1-3.docx
